# Supplementary material for: Methanolic Extracts of D. viscosa Specifically Affect the Cytoskeleton and Exert an Antiproliferative Effect on Human Colorectal Cancer Cell Lines, According to Their Proliferation Rate
Source: Int J Mol Sci. 2023 Oct 5;24(19):14920. doi: 10.3390/ijms241914920 (PMC10573359; doi:10.3390/ijms241914920)
Supplement: Supplementary file 1 [file ijms-24-14920-s001.zip]

Archive with 1 entries (1 files):
- ijms-2625015-supplementary.pdf
